# Supplementary material for: A multilayer network dataset of interaction and influence spreading in a virtual world
Source: Sci Data. 2017 Oct 10;4:170144. doi: 10.1038/sdata.2017.144 (PMC5634324; doi:10.1038/sdata.2017.144)
Supplement: Supplementary file 1 [file sdata2017144-isa1.zip]

Archive with 3 entries (3 files):
- i_Investigation.txt
- s_study_Jankowski.txt
- a_assay_Jankowski.txt
