# Supplementary material for: A multilayer network dataset of interaction and influence spreading in a virtual world
Source: Sci Data. 2017 Oct 10;4:170144. doi: 10.1038/sdata.2017.144 (PMC5634324; doi:10.1038/sdata.2017.144)
Supplement: Supplementary file 1 [file sdata2017144-isa1.zip › i_Investigation.txt]

# Investigation File generated for Scientific Data with Investigation File Authoring Tool version 0.1.0 on 30/08/2017 - This metadata file is CC0
ONTOLOGY SOURCE REFERENCE
Term Source Name	NCBITAXON	OBI	NCIT	ERO
Term Source File	http://data.bioontology.org/ontologies/NCBITAXON	http://data.bioontology.org/ontologies/OBI	http://data.bioontology.org/ontologies/NCIT	http://data.bioontology.org/ontologies/ERO
Term Source Version	2016AB	2014-08-18	17.06d	2013-08-02
Term Source Description	National Center for Biotechnology Information (NCBI) Organismal Classification	Ontology for Biomedical Investigations	National Cancer Institute Thesaurus	Eagle-I Research Resource Ontology
INVESTIGATION
Investigation Identifier
Investigation Title
Investigation Description
Investigation Submission Date
Investigation Public Release Date
INVESTIGATION PUBLICATIONS
Investigation PubMed ID
Investigation Publication DOI
Investigation Publication Author List
Investigation Publication Title
Investigation Publication Status
Investigation Publication Status Term Accession Number
Investigation Publication Status Term Source REF
INVESTIGATION CONTACTS
Investigation Person Last Name
Investigation Person Mid Initials
Investigation Person First Name
Investigation Person Address
Investigation Person Phone
Investigation Person Fax
Investigation Person Email
Investigation Person Affiliation
Investigation Person Roles
Investigation Person Roles Term Accession Number
Investigation Person Roles Term Source REF
STUDY
Study Identifier	10.1038/sdata.2017.144
Study Title	A multilayer network dataset of interaction and influence spreading in a virtual world
Study Submission Date	12/05/2017
Study Public Release Date	10/10/2017
Study Description	http://www.nature.com/articles/sdata2017144#abstract
Study File Name	s_study_Jankowski.txt
Comment[Subject Keywords]	//;//;//
Comment[Manuscript Licence]	CC BY-4.0
Comment[Experimental Metadata Licence]	CC0
Comment[Supplementary Information File Name]	
Comment[Supplementary Information File Type]	x-zip-compressed
Comment[Supplementary Information File URL]	http://www.nature.com/articles/sdata2017144#supplementary-information
Comment[Data Repository]	Harvard Dataverse
Comment[Data Record Accession]	doi:10.7910/DVN/V6AJRV
Comment[Data Record URI]	http://dx.doi.org/10.7910/DVN/V6AJRV
STUDY DESIGN DESCRIPTORS
Study Design Type	innate behavior design	decision analysis study design
Study Design Type Term Accession Number	OBI:0001202	OBI:0001965
Study Design Type Term Source REF	OBI	OBI
STUDY PUBLICATIONS
Study PubMed ID
Study Publication DOI
Study Publication Author List
Study Publication Title
Study Publication Status
Study Publication Status Term Accession Number
Study Publication Status Term Source REF
STUDY FACTORS
Study Factor Name	experimental group
Study Factor Type	Incentive
Study Factor Type Term Accession Number	NCIT:C53277
Study Factor Type Term Source REF	NCIT
STUDY ASSAYS
Study Assay Measurement Type	Influence
Study Assay Measurement Type Term Accession Number	NCIT:C121660
Study Assay Measurement Type Term Source REF	NCIT
Study Assay Technology Type	data collection method
Study Assay Technology Type Term Accession Number	ERO:0001932
Study Assay Technology Type Term Source REF	ERO
Study Assay Technology Platform	""
Study Assay File Name	a_assay_Jankowski.txt
STUDY PROTOCOLS
Study Protocol Name	User selection	Data collection
Study Protocol Type	selection	information acquisition
Study Protocol Type Term Accession Number	OBI:0001928	OBI:0600013
Study Protocol Type Term Source REF	OBI	OBI
Study Protocol Description		
Study Protocol URI	""	""
Study Protocol Version		
Study Protocol Parameters Name	""	""
Study Protocol Parameters Name Term Accession Number	""	""
Study Protocol Parameters Name Term Source REF	""	""
Study Protocol Components Name	""	""
Study Protocol Components Type	""	""
Study Protocol Components Type Term Accession Number	""	""
Study Protocol Components Type Term Source REF	""	""
STUDY CONTACTS
Study Person Last Name	Jankowski	Michalski	Bródka
Study Person First Name	Jarosław	Radosław	Piotr
Study Person Mid Initials			
Study Person Email	jjankowski@wi.zut.edu.pl	""	""
Study Person Phone			
Study Person Fax			
Study Person Address			
Study Person Affiliation	West Pomeranian University of Technology, Department of Computer Science and Information Technology, Szczecin 71-210, Poland	Wrocław University of Science and Technology, Department of Computational Intelligence, Wrocław 50-370, Poland	Wrocław University of Science and Technology, Department of Computational Intelligence, Wrocław 50-370, Poland
Study Person Roles			
Study Person Roles Term Accession Number			
Study Person Roles Term Source REF			
Comment[Study Person ORCID]			
Comment[Funder]			
Comment[FundRef ID]			
Comment[Funder Term Source REF]			
Comment[Grant Identifier]			
