# Supplementary material for: A multilayer network dataset of interaction and influence spreading in a virtual world
Source: Sci Data. 2017 Oct 10;4:170144. doi: 10.1038/sdata.2017.144 (PMC5634324; doi:10.1038/sdata.2017.144)
Supplement: Supplementary file 1 [file sdata2017144-isa1.zip › s_study_Jankowski.txt]

Source Name	Characteristics[organism]	Term Source REF	Term Accession Number	Characteristics[environment type]	Term Source REF	Term Accession Number	Protocol REF	Sample Name	Factor Value[experimental group]
Timik.pl platform users	Homo sapiens	NCBITAXON	NCBITaxon:9606	Virtual Reality	NCIT	NCIT_C18468	User selection	user behaviour	incentive
