# Supplementary material for: A multilayer network dataset of interaction and influence spreading in a virtual world
Source: Sci Data. 2017 Oct 10;4:170144. doi: 10.1038/sdata.2017.144 (PMC5634324; doi:10.1038/sdata.2017.144)
Supplement: Supplementary file 1 [file sdata2017144-isa1.zip › a_assay_Jankowski.txt]

Sample Name	Protocol REF	Assay Name	Raw Data File	Comment[Data Repository]	Comment[Data Record Accession]	Comment[Data Record URI]
user behaviour	Data collection	campaigns	campaigns.tab	Harvard Dataverse	doi:10.7910/DVN/V6AJRV	http://dx.doi.org/10.7910/DVN/V6AJRV
user behaviour	Data collection	friends	friends.tab	Harvard Dataverse	doi:10.7910/DVN/V6AJRV	http://dx.doi.org/10.7910/DVN/V6AJRV
user behaviour	Data collection	logins	logins.tab	Harvard Dataverse	doi:10.7910/DVN/V6AJRV	http://dx.doi.org/10.7910/DVN/V6AJRV
user behaviour	Data collection	messages	messages.tab	Harvard Dataverse	doi:10.7910/DVN/V6AJRV	http://dx.doi.org/10.7910/DVN/V6AJRV
user behaviour	Data collection	transactions	transactions.tab	Harvard Dataverse	doi:10.7910/DVN/V6AJRV	http://dx.doi.org/10.7910/DVN/V6AJRV
user behaviour	Data collection	visits	visits.tab	Harvard Dataverse	doi:10.7910/DVN/V6AJRV	http://dx.doi.org/10.7910/DVN/V6AJRV
